# Supplementary material for: In Vitro Skin Delivery of Griseofulvin by Layer-by-Layer Nanocoated Emulsions Stabilized by Whey Protein and Polysaccharides
Source: Pharmaceutics. 2022 Mar 2;14(3):554. doi: 10.3390/pharmaceutics14030554 (PMC8949154; doi:10.3390/pharmaceutics14030554)
Supplement: Supplementary file 1 [file pharmaceutics-14-00554-s001.zip]

Archive with 1 entries (1 files):
- pharmaceutics-1586049-supplementary.pdf
